# Supplementary material for: Experiences of Individuals with Cutaneous Leishmaniasis Receiving Intralesional Sodium Stibogluconate or Liquid Nitrogen Cryotherapy in Addis Ababa, Ethiopia—A Cross-Sectional Study
Source: Trop Med Infect Dis. 2025 Jul 23;10(8):203. doi: 10.3390/tropicalmed10080203 (PMC12390606; doi:10.3390/tropicalmed10080203)
Supplement: Supplementary file 1 [file tropicalmed-10-00203-s001.zip]

Archive with 4 entries (4 files):
- File S1_DataCollectionSheets.pdf
- File S2_STROBE Checklist.pdf
- File S3_Database_190725.xlsx
- tropicalmed-3625878-TabS1.pdf
