# Supplementary material for: Experiences of Individuals with Cutaneous Leishmaniasis Receiving Intralesional Sodium Stibogluconate or Liquid Nitrogen Cryotherapy in Addis Ababa, Ethiopia—A Cross-Sectional Study
Source: Trop Med Infect Dis. 2025 Jul 23;10(8):203. doi: 10.3390/tropicalmed10080203 (PMC12390606; doi:10.3390/tropicalmed10080203)
Supplement: Supplementary file 1 [file tropicalmed-10-00203-s001.zip › File S3_Database_190725.xlsx]

## Sheet: Data_Participants
Record ID	Participant ID	Date of Visit (Ethiopian Calendar)	Age (in years)	Sex	Body-weight (in kg)	Height (in cm)	Occupation	Educational level (highest level completed)	Duration of the current lesion (in months) (if > 1 lesion: duration of the first lesion)	Age at onset of illness (in years) (If > 1 lesion: age at first lesion)	Site of first lesion (choice= Forehead)	Site of first lesion (choice= Eyelid)	Site of first lesion (choice= Nose)	Site of first lesion (choice= Cheeks)	Site of first lesion (choice= Chin)	Site of first lesion (choice= Ear)	Site of first lesion (choice= Neck)	Site of first lesion (choice= Trunk)	Site of first lesion (choice= Arm)	Site of first lesion (choice= Elbow)	Site of first lesion (choice= Forearm)	Site of first lesion (choice= Wrist)	Site of first lesion (choice= Palm)	Site of first lesion (choice= Dorsum of the hand)	Site of first lesion (choice= Digits)	Site of first lesion (choice= Metacarpophalangeal joint)	Site of first lesion (choice= Interphalangeal joint)	Site of first lesion (choice= Buttock)	Site of first lesion (choice= Thigh)	Site of first lesion (choice= Knee)	Site of first lesion (choice= Legs)	Site of first lesion (choice= Ankle)	Site of first lesion (choice= Sole)	Site of first lesion (choice= Dorsum of the foot)	Site of first lesion (choice= Toe)	Site of first lesion (choice= Other)	If 'other' site of first lesion: specify	Does the lesion cause pain?	Does the lesion cause itch?	Has the patient received treatment for current lesion(s) elsewhere? (choice=None)	Has the patient received treatment for current lesion(s) elsewhere? (choice=Traditional)	Has the patient received treatment for current lesion(s) elsewhere? (choice=Medical)	If used traditional treatment for LCL, specify the type of treatment (tick all applicable) (choice=Herbal)	If used traditional treatment for LCL, specify the type of treatment (tick all applicable) (choice=Holy Water)	If used traditional treatment for LCL, specify the type of treatment (tick all applicable) (choice=Heat)	If used traditional treatment for LCL, specify the type of treatment (tick all applicable) (choice=Other)	If other traditional treatment, please specify	If used medical treatment for LCL, specify the type of treatment (tick all applicable) (choice=Intralesional SSG)	If used medical treatment for LCL, specify the type of treatment (tick all applicable) (choice=Cryotherapy)
1	AL-P-LCL-1	2016-11-04	44	Male			farmer	Secondary	10	43	Unchecked	Unchecked	Unchecked	Unchecked	Unchecked	Unchecked	Checked	Unchecked	Unchecked	Unchecked	Unchecked	Unchecked	Unchecked	Unchecked	Unchecked	Unchecked	Unchecked	Unchecked	Unchecked	Unchecked	Unchecked	Unchecked	Unchecked	Unchecked	Unchecked	Unchecked		No	No	Unchecked	Unchecked	Checked	Unchecked	Unchecked	Unchecked	Unchecked		Unchecked	Unchecked
2	AL-P-LCL-3	2016-11-04	35	Male	80	167	merchant	Primary	12	34	Unchecked	Unchecked	Unchecked	Unchecked	Unchecked	Unchecked	Unchecked	Unchecked	Unchecked	Unchecked	Unchecked	Unchecked	Unchecked	Unchecked	Unchecked	Unchecked	Unchecked	Unchecked	Unchecked	Unchecked	Checked	Unchecked	Unchecked	Unchecked	Unchecked	Unchecked		No	No	Unchecked	Checked	Unchecked	Checked	Unchecked	Unchecked	Unchecked		Unchecked	Unchecked
3	AL-P-LCL-4	2016-11-05	40	Female			housewife	Illiterate	12	39	Unchecked	Unchecked	Unchecked	Unchecked	Unchecked	Unchecked	Unchecked	Unchecked	Unchecked	Unchecked	Checked	Unchecked	Unchecked	Unchecked	Unchecked	Unchecked	Unchecked	Unchecked	Unchecked	Unchecked	Unchecked	Unchecked	Unchecked	Unchecked	Unchecked	Unchecked		No	No	Unchecked	Checked	Checked	Checked	Unchecked	Unchecked	Unchecked		Unchecked	Unchecked
4	AL-P-LCL-5	2016-11-05	19	Male			carpenter	Primary	12	18	Unchecked	Unchecked	Checked	Unchecked	Unchecked	Unchecked	Unchecked	Unchecked	Unchecked	Unchecked	Unchecked	Unchecked	Unchecked	Unchecked	Unchecked	Unchecked	Unchecked	Unchecked	Unchecked	Unchecked	Unchecked	Unchecked	Unchecked	Unchecked	Unchecked	Unchecked		No	No	Unchecked	Checked	Unchecked	Checked	Unchecked	Unchecked	Unchecked		Unchecked	Unchecked
5	AL-P-LCL-6	2016-11-05	25	Male			driver	Secondary	4	25	Unchecked	Unchecked	Unchecked	Unchecked	Unchecked	Unchecked	Unchecked	Unchecked	Unchecked	Unchecked	Unchecked	Unchecked	Checked	Checked	Unchecked	Unchecked	Unchecked	Unchecked	Unchecked	Unchecked	Unchecked	Unchecked	Unchecked	Unchecked	Unchecked	Unchecked		No	No	Checked	Unchecked	Unchecked	Unchecked	Unchecked	Unchecked	Unchecked		Unchecked	Unchecked
6	AL-P-LCL-7	2016-11-08	32	Female			housewife	Illiterate	24	30	Unchecked	Unchecked	Unchecked	Checked	Unchecked	Unchecked	Unchecked	Unchecked	Unchecked	Unchecked	Unchecked	Unchecked	Unchecked	Unchecked	Unchecked	Unchecked	Unchecked	Unchecked	Unchecked	Unchecked	Unchecked	Unchecked	Unchecked	Unchecked	Unchecked	Unchecked		Yes	Yes	Checked	Unchecked	Unchecked	Unchecked	Unchecked	Unchecked	Unchecked		Unchecked	Unchecked
7	AL-P-LCL-8	2016-11-15	27	Female			no current job	Post-secondary	1	27	Unchecked	Unchecked	Unchecked	Checked	Unchecked	Unchecked	Unchecked	Unchecked	Unchecked	Unchecked	Unchecked	Unchecked	Unchecked	Unchecked	Unchecked	Unchecked	Unchecked	Unchecked	Unchecked	Unchecked	Unchecked	Unchecked	Unchecked	Unchecked	Unchecked	Unchecked		No	No	Checked	Unchecked	Unchecked	Unchecked	Unchecked	Unchecked	Unchecked		Unchecked	Unchecked
8	AL-P-LCL-9	2016-11-15	30	Female			housewife	Primary	60	25	Unchecked	Unchecked	Unchecked	Checked	Unchecked	Unchecked	Unchecked	Unchecked	Unchecked	Unchecked	Unchecked	Unchecked	Unchecked	Unchecked	Unchecked	Unchecked	Unchecked	Unchecked	Unchecked	Unchecked	Unchecked	Unchecked	Unchecked	Unchecked	Unchecked	Unchecked		No	No	Checked	Unchecked	Unchecked	Unchecked	Unchecked	Unchecked	Unchecked		Unchecked	Unchecked
9	AL-P-LCL-10	2016-11-15	50	Male	65		merchant and farmer	Primary	6	50	Checked	Unchecked	Unchecked	Unchecked	Unchecked	Unchecked	Unchecked	Unchecked	Unchecked	Unchecked	Unchecked	Unchecked	Unchecked	Unchecked	Unchecked	Unchecked	Unchecked	Unchecked	Unchecked	Unchecked	Unchecked	Unchecked	Unchecked	Unchecked	Unchecked	Unchecked		No	No	Unchecked	Unchecked	Checked	Unchecked	Unchecked	Unchecked	Unchecked		Unchecked	Unchecked
10	AL-P-LCL-12	2016-11-15	35	Female			housewife	Secondary	12	34	Unchecked	Unchecked	Unchecked	Unchecked	Unchecked	Unchecked	Unchecked	Unchecked	Unchecked	Unchecked	Checked	Unchecked	Unchecked	Unchecked	Unchecked	Unchecked	Unchecked	Unchecked	Unchecked	Unchecked	Unchecked	Unchecked	Unchecked	Unchecked	Unchecked	Unchecked		No	Yes	Unchecked	Unchecked	Checked	Unchecked	Unchecked	Unchecked	Unchecked		Unchecked	Unchecked
11	AL-P-LCL-13	2016-11-15	32	Female	53	155	currently no job	Post-secondary	24	30	Unchecked	Unchecked	Unchecked	Unchecked	Unchecked	Unchecked	Unchecked	Unchecked	Unchecked	Unchecked	Unchecked	Unchecked	Unchecked	Unchecked	Unchecked	Unchecked	Unchecked	Unchecked	Unchecked	Unchecked	Unchecked	Unchecked	Unchecked	Unchecked	Unchecked	Unchecked		No	Yes	Unchecked	Unchecked	Checked	Unchecked	Unchecked	Unchecked	Unchecked		Unchecked	Checked
12	AL-P-LCL-14	2016-11-15	19	Male	58		student	Secondary	12	18	Unchecked	Unchecked	Unchecked	Checked	Unchecked	Unchecked	Unchecked	Unchecked	Unchecked	Unchecked	Unchecked	Unchecked	Unchecked	Unchecked	Unchecked	Unchecked	Unchecked	Unchecked	Unchecked	Unchecked	Unchecked	Unchecked	Unchecked	Unchecked	Unchecked	Unchecked		No	No	Unchecked	Checked	Unchecked	Checked	Unchecked	Unchecked	Unchecked		Unchecked	Unchecked
13	AL-P-LCL-15	2016-11-15	18	Female	50		student	Primary	72	12	Unchecked	Unchecked	Unchecked	Unchecked	Unchecked	Unchecked	Unchecked	Unchecked	Unchecked	Unchecked	Unchecked	Unchecked	Unchecked	Unchecked	Unchecked	Unchecked	Unchecked	Unchecked	Unchecked	Unchecked	Checked	Unchecked	Unchecked	Unchecked	Unchecked	Unchecked		No	No	Unchecked	Checked	Checked	Checked	Unchecked	Unchecked	Unchecked		Unchecked	Unchecked
14	AL-P-LCL-16	2016-11-16	22	Male	73		soldier	Secondary	17	21	Unchecked	Unchecked	Unchecked	Checked	Unchecked	Unchecked	Unchecked	Unchecked	Unchecked	Unchecked	Unchecked	Unchecked	Unchecked	Unchecked	Unchecked	Unchecked	Unchecked	Unchecked	Unchecked	Unchecked	Unchecked	Unchecked	Unchecked	Unchecked	Unchecked	Unchecked		No	Yes	Unchecked	Unchecked	Checked	Unchecked	Unchecked	Unchecked	Unchecked		Unchecked	Unchecked
15	AL-P-LCL-17	2016-11-16	23	Male			labour worker	Post-secondary	10	22	Unchecked	Unchecked	Unchecked	Checked	Unchecked	Unchecked	Unchecked	Unchecked	Unchecked	Unchecked	Unchecked	Unchecked	Unchecked	Unchecked	Unchecked	Unchecked	Unchecked	Unchecked	Unchecked	Unchecked	Unchecked	Unchecked	Unchecked	Unchecked	Unchecked	Unchecked		Yes	No	Unchecked	Unchecked	Checked	Unchecked	Unchecked	Unchecked	Unchecked		Unchecked	Unchecked
16	AL-P-LCL-18	2016-11-17	56	Male	483	166	farmer	Illiterate	12	55	Checked	Unchecked	Unchecked	Unchecked	Unchecked	Unchecked	Unchecked	Unchecked	Unchecked	Unchecked	Unchecked	Unchecked	Unchecked	Unchecked	Unchecked	Unchecked	Unchecked	Unchecked	Unchecked	Unchecked	Unchecked	Unchecked	Unchecked	Unchecked	Unchecked	Unchecked		No	Yes	Checked	Unchecked	Unchecked	Unchecked	Unchecked	Unchecked	Unchecked		Unchecked	Unchecked
17	AL-P-LCL-19	2016-11-19	15	Male	40	160	student	Secondary	9	14	Unchecked	Unchecked	Unchecked	Unchecked	Unchecked	Unchecked	Unchecked	Unchecked	Unchecked	Unchecked	Checked	Unchecked	Unchecked	Unchecked	Unchecked	Unchecked	Unchecked	Unchecked	Unchecked	Unchecked	Unchecked	Unchecked	Unchecked	Unchecked	Unchecked	Unchecked		No	No	Unchecked	Unchecked	Checked	Unchecked	Unchecked	Unchecked	Unchecked		Unchecked	Unchecked
18	AL-P-LCL-20	2016-11-19	74	Male			works in a church	Illiterate	9	73	Unchecked	Unchecked	Unchecked	Checked	Unchecked	Unchecked	Unchecked	Unchecked	Unchecked	Unchecked	Unchecked	Unchecked	Unchecked	Unchecked	Unchecked	Unchecked	Unchecked	Unchecked	Unchecked	Unchecked	Unchecked	Unchecked	Unchecked	Unchecked	Unchecked	Unchecked		No	No	Checked	Unchecked	Unchecked	Unchecked	Unchecked	Unchecked	Unchecked		Unchecked	Unchecked
19	AL-P-LCL-22	2016-11-19	23	Female			porter and student	Post-secondary	8	23	Unchecked	Unchecked	Checked	Checked	Unchecked	Unchecked	Unchecked	Unchecked	Unchecked	Unchecked	Unchecked	Unchecked	Unchecked	Unchecked	Unchecked	Unchecked	Unchecked	Unchecked	Unchecked	Unchecked	Unchecked	Unchecked	Unchecked	Unchecked	Unchecked	Unchecked		No	No	Checked	Unchecked	Unchecked	Unchecked	Unchecked	Unchecked	Unchecked		Unchecked	Unchecked
20	AL-P-LCL-23	2016-11-22	83	Male			retired	Primary	6	83	Checked	Unchecked	Unchecked	Unchecked	Unchecked	Unchecked	Unchecked	Unchecked	Unchecked	Unchecked	Unchecked	Unchecked	Unchecked	Unchecked	Unchecked	Unchecked	Unchecked	Unchecked	Unchecked	Unchecked	Unchecked	Unchecked	Unchecked	Unchecked	Unchecked	Unchecked		Yes	Yes	Checked	Unchecked	Unchecked	Unchecked	Unchecked	Unchecked	Unchecked		Unchecked	Unchecked
21	AL-P-LCL-24	2016-11-22	45	Female				Illiterate	5	45	Unchecked	Unchecked	Unchecked	Checked	Unchecked	Unchecked	Unchecked	Unchecked	Unchecked	Unchecked	Unchecked	Unchecked	Unchecked	Unchecked	Unchecked	Unchecked	Unchecked	Unchecked	Unchecked	Unchecked	Unchecked	Unchecked	Unchecked	Unchecked	Unchecked	Unchecked		No	Yes	Unchecked	Unchecked	Checked	Unchecked	Unchecked	Unchecked	Unchecked		Unchecked	Checked
22	AL-P-LCL-25	2016-11-22	35	Male			IT maintenance	Post-secondary	25	33	Unchecked	Unchecked	Checked	Unchecked	Unchecked	Unchecked	Unchecked	Unchecked	Unchecked	Unchecked	Unchecked	Unchecked	Unchecked	Unchecked	Unchecked	Unchecked	Unchecked	Unchecked	Unchecked	Unchecked	Unchecked	Unchecked	Unchecked	Unchecked	Unchecked	Unchecked		Yes	Yes	Unchecked	Checked	Checked	Checked	Unchecked	Unchecked	Unchecked		Unchecked	Checked
23	AL-P-LCL-26	2016-11-23	18	Male			farmer	Primary	36	15	Unchecked	Unchecked	Unchecked	Unchecked	Unchecked	Unchecked	Unchecked	Unchecked	Unchecked	Checked	Unchecked	Unchecked	Unchecked	Unchecked	Unchecked	Unchecked	Unchecked	Unchecked	Unchecked	Unchecked	Unchecked	Unchecked	Unchecked	Unchecked	Unchecked	Unchecked		No	Yes	Checked	Unchecked	Unchecked	Unchecked	Unchecked	Unchecked	Unchecked		Unchecked	Unchecked
24	AL-P-LCL-27	2016-11-24	13	Male			student	Primary	12	12	Checked	Unchecked	Unchecked	Unchecked	Unchecked	Unchecked	Unchecked	Unchecked	Unchecked	Unchecked	Unchecked	Unchecked	Unchecked	Unchecked	Unchecked	Unchecked	Unchecked	Unchecked	Unchecked	Unchecked	Unchecked	Unchecked	Unchecked	Unchecked	Unchecked	Unchecked		No	Yes	Checked	Unchecked	Unchecked	Unchecked	Unchecked	Unchecked	Unchecked		Unchecked	Unchecked
25	AL-P-LCL-28	2016-11-24	9	Male			student	Primary	6	8	Unchecked	Unchecked	Checked	Unchecked	Unchecked	Unchecked	Unchecked	Unchecked	Unchecked	Unchecked	Unchecked	Unchecked	Unchecked	Unchecked	Unchecked	Unchecked	Unchecked	Unchecked	Unchecked	Unchecked	Unchecked	Unchecked	Unchecked	Unchecked	Unchecked	Unchecked		No	No	Checked	Unchecked	Unchecked	Unchecked	Unchecked	Unchecked	Unchecked		Unchecked	Unchecked
26	AL-P-LCL-29	2016-11-24	26	Male	57		porter	Post-secondary	12	25	Unchecked	Unchecked	Unchecked	Unchecked	Unchecked	Unchecked	Unchecked	Unchecked	Unchecked	Unchecked	Checked	Unchecked	Unchecked	Unchecked	Unchecked	Unchecked	Unchecked	Unchecked	Unchecked	Unchecked	Unchecked	Unchecked	Unchecked	Unchecked	Unchecked	Unchecked		No	Yes	Unchecked	Checked	Unchecked	Checked	Unchecked	Unchecked	Unchecked		Unchecked	Unchecked
27	AL-P-LCL-30	2016-11-24	23	Male	59		merchant	Primary	36	20	Unchecked	Unchecked	Unchecked	Checked	Unchecked	Unchecked	Unchecked	Unchecked	Unchecked	Unchecked	Unchecked	Unchecked	Unchecked	Unchecked	Unchecked	Unchecked	Unchecked	Unchecked	Unchecked	Unchecked	Unchecked	Unchecked	Unchecked	Unchecked	Unchecked	Unchecked		No	No	Unchecked	Checked	Checked	Checked	Unchecked	Unchecked	Unchecked		Unchecked	Unchecked
28	AL-P-LCL-31	2016-11-24	64	Female			housewife	Illiterate	9	63	Unchecked	Unchecked	Checked	Unchecked	Unchecked	Unchecked	Unchecked	Unchecked	Unchecked	Unchecked	Unchecked	Unchecked	Unchecked	Unchecked	Unchecked	Unchecked	Unchecked	Unchecked	Unchecked	Unchecked	Unchecked	Unchecked	Unchecked	Unchecked	Unchecked	Unchecked		Yes	Yes	Unchecked	Checked	Unchecked	Checked	Unchecked	Unchecked	Unchecked		Unchecked	Unchecked
29	AL-P-LCL-32	2016-11-24	24	Female	69		merchant	Secondary	120	14	Unchecked	Unchecked	Unchecked	Unchecked	Unchecked	Unchecked	Unchecked	Unchecked	Unchecked	Unchecked	Unchecked	Unchecked	Unchecked	Unchecked	Unchecked	Unchecked	Unchecked	Unchecked	Unchecked	Unchecked	Unchecked	Unchecked	Unchecked	Unchecked	Unchecked	Checked	shoulder	No	No	Unchecked	Unchecked	Checked	Unchecked	Unchecked	Unchecked	Unchecked		Unchecked	Unchecked
30	AL-P-LCL-33	2016-11-25	12	Male			student	Primary	15	11	Checked	Unchecked	Unchecked	Unchecked	Unchecked	Unchecked	Unchecked	Unchecked	Unchecked	Unchecked	Unchecked	Unchecked	Unchecked	Unchecked	Unchecked	Unchecked	Unchecked	Unchecked	Unchecked	Unchecked	Unchecked	Unchecked	Unchecked	Unchecked	Unchecked	Unchecked		No	No	Unchecked	Unchecked	Checked	Unchecked	Unchecked	Unchecked	Unchecked		Unchecked	Unchecked
31	AL-P-LCL-34	2016-11-25	28	Male	60		carpenter	Post-secondary	60	23	Checked	Unchecked	Unchecked	Unchecked	Unchecked	Unchecked	Unchecked	Unchecked	Unchecked	Unchecked	Unchecked	Unchecked	Unchecked	Unchecked	Unchecked	Unchecked	Unchecked	Unchecked	Unchecked	Unchecked	Unchecked	Unchecked	Unchecked	Unchecked	Unchecked	Unchecked		No	Yes	Unchecked	Unchecked	Checked	Unchecked	Unchecked	Unchecked	Unchecked		Unchecked	Checked
32	AL-P-LCL-35	2016-11-26	9	Male	228	131	student	Primary	60	4	Unchecked	Unchecked	Unchecked	Unchecked	Checked	Unchecked	Unchecked	Unchecked	Unchecked	Unchecked	Unchecked	Unchecked	Unchecked	Unchecked	Unchecked	Unchecked	Unchecked	Unchecked	Unchecked	Unchecked	Unchecked	Unchecked	Unchecked	Unchecked	Unchecked	Unchecked		No	Yes	Unchecked	Unchecked	Checked	Unchecked	Unchecked	Unchecked	Unchecked		Unchecked	Unchecked
33	AL-P-LCL-36	2016-11-26	21	Female	73		student	Post-secondary	13	20	Unchecked	Checked	Unchecked	Unchecked	Unchecked	Unchecked	Unchecked	Unchecked	Unchecked	Unchecked	Unchecked	Unchecked	Unchecked	Unchecked	Unchecked	Unchecked	Unchecked	Unchecked	Unchecked	Unchecked	Unchecked	Unchecked	Unchecked	Unchecked	Unchecked	Unchecked		No	No	Unchecked	Checked	Checked	Unchecked	Checked	Unchecked	Unchecked		Unchecked	Unchecked
34	AL-P-LCL-37	2016-11-29	44	Female			housewife	Primary	7	43	Unchecked	Unchecked	Unchecked	Unchecked	Unchecked	Checked	Unchecked	Unchecked	Unchecked	Unchecked	Unchecked	Unchecked	Unchecked	Unchecked	Unchecked	Unchecked	Unchecked	Unchecked	Unchecked	Unchecked	Unchecked	Unchecked	Unchecked	Unchecked	Unchecked	Unchecked		No	Yes	Unchecked	Checked	Checked	Checked	Unchecked	Unchecked	Unchecked		Unchecked	Unchecked
35	AL-P-LCL-38	2016-11-30	23	Male	58	172	soldier	Secondary	24	21	Unchecked	Unchecked	Unchecked	Unchecked	Unchecked	Unchecked	Unchecked	Unchecked	Unchecked	Checked	Unchecked	Unchecked	Unchecked	Unchecked	Unchecked	Unchecked	Unchecked	Unchecked	Unchecked	Unchecked	Unchecked	Unchecked	Unchecked	Unchecked	Unchecked	Unchecked		No	No	Unchecked	Unchecked	Checked	Unchecked	Unchecked	Unchecked	Unchecked		Unchecked	Unchecked
36	AL-P-LCL-39	2016-12-01	64	Male	63		retired	Secondary	11	63	Unchecked	Unchecked	Unchecked	Checked	Unchecked	Unchecked	Unchecked	Unchecked	Unchecked	Unchecked	Unchecked	Unchecked	Unchecked	Unchecked	Unchecked	Unchecked	Unchecked	Unchecked	Unchecked	Unchecked	Unchecked	Unchecked	Unchecked	Unchecked	Unchecked	Unchecked		Yes	Yes	Checked	Unchecked	Unchecked	Unchecked	Unchecked	Unchecked	Unchecked		Unchecked	Unchecked
[truncated: 342 more columns]

## Sheet: Data_Doctors
Record ID	Participant ID	Date of the interview	What is your professional stage?	What training did you receive for applying intralesional theapy for localised cutaneous leishmaniasis (LCL)? (choice=Observation of experienced doctors)	What training did you receive for applying intralesional theapy for localised cutaneous leishmaniasis (LCL)? (choice=Applied under supervision of experienced doctor)	What training did you receive for applying intralesional theapy for localised cutaneous leishmaniasis (LCL)? (choice=Received didactic teaching (course))	What training did you receive for applying intralesional theapy for localised cutaneous leishmaniasis (LCL)? (choice=Practical training in intralesional therapy (course))	What training did you receive for applying cryotherapy for LCL patients? (choice=Observation of experienced doctors)	What training did you receive for applying cryotherapy for LCL patients? (choice=Applied under supervision of experienced doctor)	What training did you receive for applying cryotherapy for LCL patients? (choice=Received didactic teaching (course))	What training did you receive for applying cryotherapy for LCL patients? (choice=Practical training in cryotherapy (course))	How long have you been administering intralesional therapy independently?	How long have you been administering cryotherapy independently?	In your experience, how important is 'low tolerability' for the risk of discontinuation of intralesional therapy?	In your experience, how important is 'Distance to the hospital' for the risk of discontinuation of intralesional therapy?	In your experience, how important are the 'costs of being treated' for the risk of discontinuation of intralesional therapy?	In your experience, how important are 'Beliefs (no trust in modern medicine / in the treatment itself)' for the risk of discontinuation of intralesional therapy?	In your experience, how important is 'lacking understanding of the illness' for the risk of discontinuation of intralesional therapy?	In your experience, how important is 'lacking understanding of the treatment' for the risk of discontinuation of intralesional therapy?	In your experience, how important is 'Migration' for the risk of discontinuation of intralesional therapy?	In your experience, are there other factors for the risk of discontinuation of intralesional therapy?	If there are other factors that in your experience contribute to the risk of discontinuation of intralesional therapy, specify	In your experience, how important is 'low tolerability' for the risk of discontinuation of cryotherapy?	In your experience, how important is 'Distance to the hospital' for the risk of discontinuation of cryotherapy?	In your experience, how important is 'costs of being treated' for the risk of discontinuation of cryotherapy?	In your experience, how important is 'Beliefs (no trust in modern medicine / in the treatment)' for the risk of discontinuation of cryotherapy?	In your experience, how important is 'Lacking understanding of the illness' for the risk of discontinuation of cryotherapy?	In your experience, how important is 'Lacking understanding of the treatment' for the risk of discontinuation of cryotherapy?	In your experience, how important is 'Migration' for the risk of discontinuation of cryotherapy?	In your experience, are there other factors for the risk of discontinuation of cryotherapy?	If there are other factors that in your experience contribute to the risk of discontinuation of cryotherapy, specify	In your experience, does the 'amount of volume injected' lead to decreased tolerability of intralesional therapy?	In your experience, does the 'number of separate injections' lead to decreased tolerability of intralesional therapy?	In your experience, do 'previous injections' lead to decreased tolerability of intralesional therapy?	In your experience, does the 'age of the patient' lead to decreased tolerability of intralesional therapy?	If age named as a factor for decreased tolerability of IL therapy, specify which age, in your experience, has the lowest tolerability (choice=< 5 year olds)	If age named as a factor for decreased tolerability of IL therapy, specify which age, in your experience, has the lowest tolerability (choice=5-10 year olds)	If age named as a factor for decreased tolerability of IL therapy, specify which age, in your experience, has the lowest tolerability (choice=11-20 year olds)	If age named as a factor for decreased tolerability of IL therapy, specify which age, in your experience, has the lowest tolerability (choice=21-30 year olds)	If age named as a factor for decreased tolerability of IL therapy, specify which age, in your experience, has the lowest tolerability (choice=31-40 year olds)	If age named as a factor for decreased tolerability of IL therapy, specify which age, in your experience, has the lowest tolerability (choice=41-50 year olds)	If age named as a factor for decreased tolerability of IL therapy, specify which age, in your experience, has the lowest tolerability (choice=51-60 year olds)	If age named as a factor for decreased tolerability of IL therapy, specify which age, in your experience, has the lowest tolerability (choice=> 60 year olds)	In your experience, does the 'gender' lead to decreased tolerability of intralesional therapy?	If gender named as a factor for decreased tolerability of IL therapy, specify which gender, in your experience, has the lowest tolerability	In your experience, are there other factors leading to decreased tolerability of intralesional therapy?	If there are other factors that in your experience lead to decreased tolerability of intralesional therapy, specify	In your experience, does the 'duration of freeze' lead to decreased tolerability of cryotherapy?	In your experience, does the 'number of freezes / thaw cycles' lead to decreased tolerability of cryotherapy?
37	AL-D-LCL-05	2016-11-08	Trainee	Checked	Checked	Unchecked	Unchecked	Checked	Checked	Unchecked	Unchecked	6-12 months	6-12 months	Moderately important	Very important	Important	Very important	Important	Moderately important	Unimportant	Yes	Patients don't see the improvement quickly - important	Important	Important	Moderately important	Very important	Very important	Important	Unimportant	No		No	Yes	No	Yes	Checked	Unchecked	Unchecked	Unchecked	Unchecked	Unchecked	Unchecked	Checked	Yes	Female	Yes	Lacking information about the procedure and its side effects - the less informed patients are about the treatment, the less tolerability	Yes	Yes
38	AL-D-LCL-03	2016-11-16	Trainee	Checked	Checked	Unchecked	Unchecked	Checked	Checked	Unchecked	Unchecked	1-2 years	1-2 years	Very important	Very important	Important	Important	Important	Moderately important	Moderately important	No		Very important	Very important	Important	Important	Very important	Important	Moderately important	No		Yes	Yes	Yes	Yes	Checked	Unchecked	Unchecked	Unchecked	Unchecked	Unchecked	Unchecked	Checked	Yes	Female	No		Yes	Yes
39	AL-D-LCL-08	2016-11-16	Trainee	Checked	Checked	Unchecked	Unchecked	Checked	Checked	Unchecked	Unchecked	6-12 months	6-12 months	Slightly important	Very important	Important	Important	Very important	Very important	Important	No		Slightly important	Very important	Important	Important	Important	Important	Important	No		No	Yes	Yes	Yes	Checked	Unchecked	Unchecked	Unchecked	Unchecked	Unchecked	Unchecked	Checked	No		Yes	level of education	No	No
40	AL-D-LCL-09	2016-11-17	Trainee	Checked	Checked	Unchecked	Unchecked	Checked	Checked	Unchecked	Unchecked	1-2 years	1-2 years	Slightly important	Very important	Moderately important	Slightly important	Moderately important	Moderately important	Unimportant	Yes	road blocks - important	Slightly important	Very important	Moderately important	Slightly important	Slightly important	Moderately important	Unimportant	Yes	road blocks - important; floods in the rainy season/cannot cross rivers --> patients ask for extended appointment (seasonal; important)	Yes	Yes	No	Yes	Unchecked	Checked	Unchecked	Unchecked	Unchecked	Unchecked	Unchecked	Unchecked	No		No		Yes	No
41	AL-D-LCL-10	2016-11-23	Trainee	Checked	Checked	Unchecked	Unchecked	Checked	Checked	Unchecked	Unchecked	1-2 years	1-2 years	Moderately important	Very important	Moderately important	Slightly important	Very important	Very important	Slightly important	Yes	Patients might not get the expected results in a short time (e.g. after 2-3 sessions) - important	Important	Very important	Important	Slightly important	Important	Important	Slightly important	No		Yes	Yes	No	Yes	Checked	Unchecked	Unchecked	Unchecked	Unchecked	Checked	Unchecked	Unchecked	Yes	Female	No		Yes	Yes
42	AL-D-LCL-02	2016-11-24	Trainee	Checked	Checked	Unchecked	Unchecked	Checked	Unchecked	Unchecked	Unchecked	1-2 years	6-12 months	Slightly important	Very important	Very important	Important	Very important	Very important	Very important	Yes	War/road blocks - very important; lack of family members who can bring the patients to ALERT - important	Slightly important	Very important	Very important	Slightly important	Important	Important	Very important	Yes	War/road blocks - very important; lack of family members who can bring the patients to ALERT - important	Yes	Yes	No	Yes	Checked	Unchecked	Unchecked	Unchecked	Unchecked	Unchecked	Unchecked	Unchecked	Yes	Female	Yes	Site of the lesion - especially face/nose associated with lower tolerability	Yes	Yes
43	AL-D-LCL-06	2016-11-24	Trainee	Checked	Checked	Unchecked	Unchecked	Checked	Checked	Unchecked	Unchecked	1-2 years	1-2 years	Moderately important	Important	Very important	Slightly important	Slightly important	Important	Very important	No		Moderately important	Important	Very important	Slightly important	Slightly important	Important	Very important	Yes	Coomplications (e.g. blistering) - moderately important	Yes	Yes	Yes	Yes	Checked	Unchecked	Unchecked	Unchecked	Unchecked	Unchecked	Unchecked	Unchecked	No				No	No
44	AL-D-LCL-01	2016-11-22	Trainee	Checked	Checked	Unchecked	Unchecked	Checked	Checked	Unchecked	Unchecked	6-12 months	6-12 months	Slightly important	Important	Moderately important	Slightly important	Slightly important	Slightly important	Unimportant	No		Moderately important	Important	Slightly important	Unimportant	Unimportant	Slightly important	Unimportant	No		Yes	Yes	Yes	Yes	Unchecked	Checked	Unchecked	Unchecked	Unchecked	Unchecked	Unchecked	Unchecked	Yes	Female	Yes	Site of the lesion (cartilage for example more painful to inject)	Yes	Yes
45	AL-D-LCL-04	2016-11-30	Trainee	Checked	Checked	Unchecked	Unchecked	Checked	Checked	Checked	Unchecked	6-12 months	6-12 months	Moderately important	Very important	Very important	Moderately important	Moderately important	Very important	Unimportant	No		Very important	Very important	Moderately important	Moderately important	Moderately important	Very important	Unimportant	Yes	Medications are not available - patients come to OPD bot do not receive therapy (cryotherapy) - moderately important	Yes	Yes	Yes	Yes	Checked	Checked	Unchecked	Unchecked	Unchecked	Unchecked	Unchecked	Unchecked	Yes	Female	Yes	Psychological support is lacking due to limited time (e.g. explaining the therapy to patients, that it is painful etc.)	Yes	Yes
46	AL-D-LCL-11	2016-12-02	Trainee	Checked	Checked	Unchecked	Unchecked	Checked	Checked	Unchecked	Unchecked	6-12 months	6-12 months	Slightly important	Very important	Moderately important	Slightly important	Important	Important	Slightly important	No		Important	Very important	Moderately important	Slightly important	Moderately important	Moderately important	Slightly important	No		Yes	Yes	Yes	Yes	Checked	Unchecked	Unchecked	Unchecked	Unchecked	Unchecked	Unchecked	Unchecked	Yes	Female	No		Yes	Yes
47	AL-D-LCL-07	2016-12-02	Trainee	Checked	Checked	Unchecked	Unchecked	Checked	Checked	Unchecked	Unchecked	1-2 years	1-2 years	Slightly important	Very important	Important	Slightly important	Very important	Very important	Slightly important	Yes	Problems with transportation/no transportation due to the war (esp. in Amhara/Oromia region) - very important	Slightly important	Very important	Important		Very important	Very important	Slightly important	Yes	Problems with transportation/no transportation due to the war (esp. in Amhara/Oromia region) - very important; adverse effects (e.g. blistering, ulceration) - moderately important; people believe more in IL SSG because they get an injection - moderately important	No	Yes	No	Yes	Checked	Unchecked	Unchecked	Unchecked	Unchecked	Unchecked	Unchecked	Unchecked	Yes	Female	Yes	Site of the lesion - especially face/near the eyelids/periorbital area/neck are more painful to inject	Yes	Yes
48	AL-D-LCL-12	2016-12-03	Trainee	Checked	Unchecked	Unchecked	Unchecked	Checked	Unchecked	Unchecked	Unchecked	> 2 years	> 2 years	Slightly important	Very important	Very important	Slightly important	Slightly important	Important	Important	No		Very important	Very important	Very important	Slightly important	Slightly important	Slightly important	Important	Yes	side effects (e.g. blistering) - very important	Yes	Yes	Yes	Yes	Checked	Checked	Unchecked	Unchecked	Unchecked	Unchecked	Unchecked	Unchecked	Yes	Female	No		Yes	Yes
[truncated: 32 more columns]

## Sheet: Ethiopian calendar explanation
Use of the Ethiopian calendar:
Note that the dates of visit used for the study visits were documented in the Ethiopian calendar. It differs from the Gregorian calendar used in most parts of the world. The study dates from 04/11/2016-01/12/2016 (in Ethiopian calendar) translate into 11/07/2024-09/08/2024 in the Gregorian calendar.
